# Supplementary material for: Spatial Differentiation Characteristics and Evaluation of Cu and Cd in Paddy Soil around a Copper Smelter
Source: Toxics. 2023 Jul 26;11(8):647. doi: 10.3390/toxics11080647 (PMC10457998; doi:10.3390/toxics11080647)
Supplement: Supplementary file 1 [file toxics-11-00647-s001.zip]

Archive with 1 entries (1 files):
- toxics-2488198-supplementary.pdf
